# Supplementary material for: The Synergistic Activity of Bortezomib and TIC10 against A2058 Melanoma Cells
Source: Pharmaceuticals (Basel). 2021 Aug 20;14(8):820. doi: 10.3390/ph14080820 (PMC8399995; doi:10.3390/ph14080820)
Supplement: Supplementary file 1 [file pharmaceuticals-14-00820-s001.zip]

Archive with 1 entries (1 files):
- pharmaceuticals-1291393-Supplementary.pdf
